# Supplementary material for: Robust acute myeloid leukemia engraftment in humanized scaffolds using injectable biomaterials and intravenous xenotransplantation
Source: Mol Oncol. 2025 Jan 22;19(5):1371–85. doi: 10.1002/1878-0261.13790 (PMC12077274; doi:10.1002/1878-0261.13790)
Supplement: Supplementary file 2 — Table S2. Detailed experimental data. [file MOL2-19-1371-s001.xlsx]

## Sheet: all experiments without AML
General				Mice			Implantation						histology analysis
row #	experiment	figure	supplemental figure	strain	sex	age at implantation	MSC donor	MSC passage	MSC dose (1x10^6 cells)	biomaterial	BMP-2 dose (mg)	incubation time (weeks)	bone area (%)	BM area (%)	note
1	biomaterial comparison	article text	S1	NSG	f	8		P2	0	ceramic granules		8	0	0
2	biomaterial comparison	article text		NSG	NA	NA		P2	0	ceramic granules		8	0	0
3	biomaterial comparison		S2	NSG	NA	NA		P2	0	ceramic granules		8	0	0
4	biomaterial comparison	Fig. 1C		NSG	NA	NA		P2	0	collagen-HA matrix		8	0	0
5	biomaterial comparison	article text		NSG	NA	NA		P2	0	collagen-HA matrix		8	0	0
6	biomaterial comparison	article text	S1	NSG	f	6		P2	0	collagen-HA fibre, crosslinked		9	0	0
7	biomaterial comparison		S1,S2	NSG	f	6		P2	0	collagen-HA fibre, crosslinked		9	0	0
8	biomaterial comparison		S1,S2	NSG	f	10		P2	0	collagen-HA fibre, non-crosslinked		9	0	0
9	biomaterial comparison	Fig. 1B	S1	NSG	m	7	TEP1	P2	1.5	Cultrex ECM gel		8	0	0
10	biomaterial comparison	Fig. 1B	S1	NSG	m	7	TEP1	P2	1.5	Cultrex ECM gel		8	0	0	resorbed
11	biomaterial comparison	Fig. 1B	S1	NSG	m	7	TEP3	P2	1.7	Cultrex ECM gel		9	0	0
12	biomaterial comparison	Fig. 1B	S1	NSG	f	7	TEP3	P2	1.7	Cultrex ECM gel		9	0	0
13	biomaterial comparison	Fig. 1B	S1	NSG	m	5	TEP3	P2	2	Merck ECM gel		8	12.0708	40.9406
14	biomaterial comparison	Fig. 1B	S1	NSG	m	5	TEP3	P2	2	Merck ECM gel		8	15.3067	51.6625
15	biomaterial comparison	Fig. 1B	S1	NSG	f	7	TEP2	P2	1.7	Merck ECM gel		9	0	0
16	biomaterial comparison	Fig. 1B	S1	NSG	f	6	TEP2	P2	1.7	Merck ECM gel		9	0	0
17	biomaterial comparison	Fig. 1B	S1	NSG	f	6	TEP3	P2	2	Merck ECM gel		9	12.7996	26.1663
18	biomaterial comparison	Fig. 1B	S1	NSG	f	6	TEP3	P2	2	Merck ECM gel		9	14.5357	32.1957
19	biomaterial comparison	Fig. 1B,D	S1	NSG	m	6	TEP1	P2	1.8	ceramic granules		9	0.33423	0
20	biomaterial comparison	Fig. 1B,D	S1	NSG	m	7	TEP1	P2	1.9	collagen-HA matrix		9	5.50471	0.275952
21	biomaterial comparison	Fig. 1B,D	S1	NSG	m	7	TEP1	P2	1.9	collagen-HA matrix		9	9.53455	0.435368
22	biomaterial comparison	Fig. 1B,D	S1	NSG	f	6	TEP2	P2	2	collagen-HA matrix		9	17.2983	0.92792
23	biomaterial comparison	Fig. 1B,D	S1	NSG	m	6	TEP2	P2	2	collagen-HA matrix		9	17.6842	1.11392
24	biomaterial comparison	Fig. 1B,D	S1	NSG	m	7	TEP3	P2	2	collagen-HA matrix		9	11.8941	2.53282
25	biomaterial comparison	Fig. 1B,D	S1	NSG	m	8	TEP1	P2	1.9	collagen-HA matrix		9	5.3221	4.65003
26	biomaterial comparison	Fig. 1B,D	S1	NSG	m	6	TEP1	P2	1.8	collagen-HA matrix		9	11.7172	15.0429
27	biomaterial comparison	Fig. 1B,D	S1	NSG	m	6	TEP1	P2	1.8	collagen-HA matrix		9	13.3608	17.5058
28	biomaterial comparison	Fig. 1B,D	S1	NSG	m	5	TEP3	P2	2	Sigma ECM gel		8	0.430678	1.32192
29	biomaterial comparison	Fig. 1B,D	S1	NSG	m	5	TEP3	P2	2	Sigma ECM gel		8	17.0853	45.3815
30	biomaterial comparison	Fig. 1B,D	S1	NSG	m	5	TEP2	P2	2	Sigma ECM gel		9	0	0
31	biomaterial comparison	Fig. 1B,D	S1	NSG	m	5	TEP2	P2	2	Sigma ECM gel		9	0	0
32	biomaterial comparison	Fig. 1B,D	S1	NSG	f	7	TEP2	P2	2	Sigma ECM gel		9	0	0
33	biomaterial comparison	Fig. 1B,D	S1	NSG	f	6	TEP3	P2	2	Sigma ECM gel		9	15.3711	17.4595
34	biomaterial comparison	Fig. 1B,D	S1	NSG	f	6	TEP3	P2	2	Sigma ECM gel		9	12.7157	56.8181
35	biomaterial comparison	Fig. 1B,D	S1	NSG	f	7	TEP2	P2	1.8	ceramic granules		8	2.2597	0
36	biomaterial comparison	Fig. 1B,D	S1	NSG	m	8	TEP2	P2	2	ceramic granules		8	5.98168	0
37	biomaterial comparison	Fig. 1B,D	S1	NSG	m	7	TEP2	P2	2	ceramic granules		8	1.12545	0
38	biomaterial comparison	Fig. 1B,D	S1	NSG	f	8	TEP2	P2	1.8	ceramic granules		8	11.2819	0.168716
39	biomaterial comparison	Fig. 1B,D	S1	NSG	f	8	TEP2	P2	1.8	ceramic granules		8	4.81439	1.49667
40	biomaterial comparison	Fig. 1B,D	S1	NSG	f	8	TEP1	P2	1.75	ceramic granules		8	7.87873	2.32411
41	biomaterial comparison	Fig. 1B,D	S1	NSG	f	7	TEP2	P2	1.8	ceramic granules		8	8.69592	2.87395
42	biomaterial comparison	Fig. 1B,D	S1	NSG	f	7	TEP2	P2	1.8	ceramic granules		8	6.9188	3.29697
43	biomaterial comparison	Fig. 1B,D	S1	NSG	m	6	TEP1	P2	2	ceramic granules		8	25.7792	4.26904
44	biomaterial comparison	Fig. 1B,D	S1	NSG	m	6	TEP1	P2	2	ceramic granules		8	15.1637	8.58524
45	biomaterial comparison	Fig. 1B,D	S1	NSG	m	6	TEP2	P2	1.6	ceramic granules		9	0.781745	0
46	biomaterial comparison	Fig. 1B,D	S1	NSG	m	6	TEP2	P2	1.6	ceramic granules		9	0.947592	0
47	biomaterial comparison	Fig. 1B,D	S1	NSG	m	6	TEP2	P2	1.6	ceramic granules		9	1.36511	0
48	biomaterial comparison	Fig. 1B,D	S1	NSG	f	7	TEP1	P2	2.2	ceramic granules		9	1.08838	0
49	biomaterial comparison	Fig. 1B,D	S1	NSG	m	7	TEP3	P2	1.7	ceramic granules		9	3.9607	0.145236
50	biomaterial comparison	Fig. 1B,D	S1	NSG	m	7	TEP3	P2	2	ceramic granules		9	3.89464	0.196124
51	biomaterial comparison	Fig. 1B,D	S1	NSG	m	6	TEP1	P2	1.8	ceramic granules		9	7.71422	1.22475
52	biomaterial comparison	Fig. 1B,D	S1	NSG	m	6	TEP1	P2	1.8	ceramic granules		9	10.8918	2.07124
53	biomaterial comparison	Fig. 1B,D	S1	NSG	m	7	TEP3	P2	1.7	ceramic granules		9	14.1362	4.86631
54	biomaterial comparison	Fig. 1B,D	S1	NSG	f	7	TEP2	P2	2	ceramic granules		9	14.2138	28.7867
55	biomaterial comparison	Fig. 1B,D	S1,S2	NSG	f	6	TEP3	P2	2	Sigma ECM gel		9	22.4105	40.1881
56	biomaterial comparison	Fig. 1B,D	S1,S2	NSG	f	7	TEP2	P2	2	ceramic granules		9	17.2305	18.7979
57	biomaterial comparison	Fig. 1B,D	S1,S2,S3	NSG	m	6	TEP3	P2	2	collagen-HA fibre, non-crosslinked		9	43.5058	20.1042
58	biomaterial comparison	Fig. 1B,D	S1,S3	NSG	m	6	TEP3	P2	2	collagen-HA fibre, non-crosslinked		9	0	0	resorbed
59	biomaterial comparison	Fig. 1B,D	S1,S3	NSG	f	6	TEP2	P2	2	collagen-HA fibre, non-crosslinked		9	4.89219	6.07779
60	biomaterial comparison	Fig. 1B,D	S1,S3	NSG	f	6	TEP2	P2	2	collagen-HA fibre, non-crosslinked		9	25.9523	13.9965
61	biomaterial comparison	Fig. 1B,D	S1,S3	NSG	m	8	TEP1	P2	1.9	collagen-HA fibre, non-crosslinked		9	1.21581	37.2285
62	biomaterial comparison	Fig. 1B,D	S1,S3	NSG	m	8	TEP1	P2	1.9	collagen-HA fibre, non-crosslinked		9	1.38143	47.4124
63	biomaterial comparison	Fig. 1B,D	S1,S3	NSG	m	8	TEP1	P2	1.9	collagen-HA fibre, non-crosslinked		9	4.7202	65.8562
64	biomaterial comparison	Fig. 1B	S1,S2	NSG	f	7	TEP3	P2	1.7	Cultrex ECM gel		9	5.93489	0.911904
65	biomaterial comparison	Fig. 1B	S1,S2	NSG	f	6	TEP3	P2	2	Merck ECM gel		9	20.1227	21.5944
66	biomaterial comparison	Fig. 1B	S1,S2,S3	NSG	m	6	TEP1	P2	1.8	collagen-HA fibre, crosslinked		9	7.19842	16.3337
67	biomaterial comparison	Fig. 1B	S1,S2,S3	NSG	m	8	TEP1	P2	1.9	collagen-noHA fibre, crosslinked		9	11.0638	3.15563
68	biomaterial comparison	Fig. 1B	S1,S2,S3	NSG	m	6	TEP1	P2	1.8	collagen-noHA fibre, non-crosslinked		9	14.7654	14.9712
69	biomaterial comparison	Fig. 1B	S1,S3	NSG	m	6	TEP1	P2	1.8	collagen-HA fibre, crosslinked		9	5.13042	6.78009
70	biomaterial comparison	Fig. 1B	S1,S3	NSG	m	6	TEP1	P2	1.8	collagen-HA fibre, crosslinked		9	6.52904	15.0926
71	biomaterial comparison	Fig. 1B	S1,S3	NSG	f	6	TEP2	P2	2	collagen-HA fibre, crosslinked		9	14.554	18.4035
72	biomaterial comparison	Fig. 1B	S1,S3	NSG	m	6	TEP1	P2	1.8	collagen-noHA fibre, crosslinked		9	0	0	resorbed
73	biomaterial comparison	Fig. 1B	S1,S3	NSG	m	7	TEP1	P2	1.9	collagen-noHA fibre, crosslinked		9	0	0
74	biomaterial comparison	Fig. 1B	S1,S3	NSG	m	6	TEP1	P2	1.8	collagen-noHA fibre, crosslinked		9	13.6326	3.71067
75	biomaterial comparison	Fig. 1B	S1,S3	NSG	m	8	TEP1	P2	1.9	collagen-noHA fibre, crosslinked		9	4.65509	5.63142
76	biomaterial comparison	Fig. 1B	S1,S3	NSG	m	6	TEP1	P2	1.8	collagen-noHA fibre, non-crosslinked		9	0	0	resorbed
77	biomaterial comparison	Fig. 1B	S1,S3	NSG	m	7	TEP1	P2	1.9	collagen-noHA fibre, non-crosslinked		9	2.10652	0.309859
78	biomaterial comparison	Fig. 1B	S1,S3	NSG	m	7	TEP1	P2	1.9	collagen-noHA fibre, non-crosslinked		9	1.51874	1.64061
79	biomaterial comparison	Fig. 1B	S1,S3	NSG	m	7	TEP3	P2	2	collagen-noHA fibre, non-crosslinked		9	2.80061	1.97275
80	biomaterial comparison	Fig. 1B	S1,S3	NSG	m	6	TEP1	P2	1.8	collagen-noHA fibre, non-crosslinked		9	7.12585	3.90824
81	biomaterial comparison	Fig. 1B	S1,S3	NSG	m	8	TEP1	P2	1.9	collagen-noHA fibre, non-crosslinked		9	10.497	8.64778
82	biomaterial comparison	Fig. 1D	S1	NSG	m	8	TEP3	P2	1	collagen-HA fibre, non-crosslinked		8	20.4416	19.3884
83	biomaterial comparison	Fig. 1D	S1	NSG	m	8	TEP3	P2	1	collagen-HA fibre, non-crosslinked		8	15.6179	23.4023
84	biomaterial comparison	Fig. 1D	S1	NSG	m	8	TEP3	P2	1	collagen-HA fibre, non-crosslinked		8	17.5149	42.1081
85	biomaterial comparison	Fig. 1D	S1	NSG	m	6	TEP3	P2	3	collagen-HA fibre, non-crosslinked		9	13.6349	5.34528
86	biomaterial comparison	Fig. 1D	S1	NSG	m	6	TEP3	P2	3	collagen-HA fibre, non-crosslinked		9	22.207	10.0305
87	biomaterial comparison	Fig. 1D	S1	NSG	f	6	TEP3	P2	1	collagen-HA fibre, non-crosslinked		9	9.84731	14.3668
88	biomaterial comparison	Fig. 1D	S1	NSG	f	6	TEP3	P2	1	collagen-HA fibre, non-crosslinked		9	24.927	21.0428
89	biomaterial comparison	Fig. 1D	S1	NSG	f	6	TEP3	P2	1	collagen-HA fibre, non-crosslinked		9	23.0897	45.3043
90	biomaterial comparison	Fig. 1D	S1	NSG	m	8	TEP3	P2	1	collagen-HA matrix		8	20.1025	0.119229
91	biomaterial comparison	Fig. 1D	S1	NSG	m	8	TEP3	P2	1	collagen-HA matrix		8	28.2552	0.712224
92	biomaterial comparison	Fig. 1D	S1	NSG	m	8	TEP3	P2	0.5	collagen-HA matrix		8	12.5279	0.903063
93	biomaterial comparison	Fig. 1D	S1	NSG	m	7	TEP2	P2	0.3	collagen-HA matrix		9	8.56019	0
94	biomaterial comparison	Fig. 1D	S1	NSG	m	7	TEP2	P2	0.3	collagen-HA matrix		9	6.64204	0
95	biomaterial comparison	Fig. 1D	S1	NSG	m	8	TEP2	P2	0.3	collagen-HA matrix		9	8.46937	0.237844
96	biomaterial comparison	Fig. 1D	S1	NSG	m	6	TEP2	P2	1	collagen-HA matrix		9	14.4322	0.86453
97	biomaterial comparison	Fig. 1D	S1	NSG	f	6	TEP2	P2	1	collagen-HA matrix		9	21.5611	4.64525
98	biomaterial comparison	Fig. 1D	S1	NSG	m	7	TEP3	P2	0.5	Sigma ECM gel		8	3.02491	0
99	biomaterial comparison	Fig. 1D	S1	NSG	m	8	TEP3	P2	0.5	Sigma ECM gel		8	0	0
100	biomaterial comparison	Fig. 1D	S1	NSG	m	8	TEP3	P2	0.5	Sigma ECM gel		8	0	0
101	biomaterial comparison	Fig. 1D	S1	NSG	m	7	TEP3	P2	1	Sigma ECM gel		8	1.56817	3.64984
102	biomaterial comparison	Fig. 1D	S1	NSG	m	7	TEP3	P2	0.5	Sigma ECM gel		8	3.12222	5.6098
103	biomaterial comparison	Fig. 1D	S1	NSG	m	8	TEP3	P2	1	Sigma ECM gel		8	6.51898	9.59254
104	biomaterial comparison	Fig. 1D	S1	NSG	m	8	TEP3	P2	1	Sigma ECM gel		8	6.03357	13.7999
105	biomaterial comparison	Fig. 1D	S1	NSG	m	8	TEP3	P2	1	Sigma ECM gel		8	10.0196	23.3607
106	biomaterial comparison	Fig. 1D	S1	NSG	f	6	TEP3	P2	1	Sigma ECM gel		9	4.84891	1.53264
107	biomaterial comparison	Fig. 1D	S1	NSG	f	7	TEP3	P2	1	Sigma ECM gel		9	17.6225	2.15799
108	biomaterial comparison	Fig. 1D	S1	NSG	f	5	TEP3	P2	1	Sigma ECM gel		9	8.0224	7.73639
109	biomaterial comparison	Fig. 1D	S1	NSG	m	7	TEP3	P2	0.5	ceramic granules		8	6.52911	0
110	biomaterial comparison	Fig. 1D	S1	NSG	m	7	TEP2	P2	1	ceramic granules		8	7.17154	0
111	biomaterial comparison	Fig. 1D	S1	NSG	m	7	TEP3	P2	1	ceramic granules		8	9.44103	0.562855
112	biomaterial comparison	Fig. 1D	S1	NSG	m	8	TEP2	P2	1	ceramic granules		8	12.946	0.589118
113	biomaterial comparison	Fig. 1D	S1	NSG	m	8	TEP3	P2	1	ceramic granules		8	16.9585	1.47209
114	biomaterial comparison	Fig. 1D	S1	NSG	m	6	TEP2	P2	0.5	ceramic granules		9	1.0169	0
115	biomaterial comparison	Fig. 1D	S1	NSG	m	6	TEP2	P2	0.5	ceramic granules		9	8.50962	0
116	biomaterial comparison	Fig. 1D	S1	NSG	m	6	TEP2	P2	0.5	ceramic granules		9	1.73619	0
117	biomaterial comparison	Fig. 1D	S1	NSG	m	8	TEP3	P2	0.5	collagen-HA fibre, non-crosslinked		8	8.24666	1.36244
118	biomaterial comparison	Fig. 1D	S1	NSG	m	8	TEP3	P2	0.5	collagen-HA fibre, non-crosslinked		8	3.17347	3.97019
119	biomaterial comparison	Fig. 1D	S1	NSG	m	7	TEP3	P2	0.5	collagen-HA fibre, non-crosslinked		8	10.5104	4.11267
120	biomaterial comparison	Fig. 1D	S1	NSG	m	8	TEP3	P2	0.5	collagen-HA fibre, non-crosslinked		8	10.2415	5.27553
121	dynamics	Fig. 4B	S1	NSG	f	10	TEP3	P2	1	collagen-HA fibre, crosslinked		4	1.94203	5.25246
122	dynamics	Fig. 4B	S1	NSG	f	10	TEP3	P2	1	collagen-HA fibre, crosslinked		4	5.00032	6.69562
123	dynamics	Fig. 4B,C	S1	NSG	f	10	TEP3	P2	1	collagen-HA fibre, crosslinked		4	2.85575	9.57037
124	dynamics	Fig. 4B	S1	NSG	f	10	TEP3	P2	1	collagen-HA fibre, crosslinked		6	8.07519	6.69532
125	dynamics	Fig. 4B	S1	NSG	f	10	TEP3	P2	1	collagen-HA fibre, crosslinked		6	13.7164	11.8499
126	dynamics	Fig. 4B,C	S1	NSG	f	10	TEP3	P2	1	collagen-HA fibre, crosslinked		6	11.83	41.5302
127	dynamics	Fig. 4B	S1	NSG	f	10	TEP3	P2	1	collagen-HA fibre, crosslinked		8	7.21568	7.07873
128	dynamics	Fig. 4B	S1	NSG	f	10	TEP3	P2	1	collagen-HA fibre, crosslinked		8	15.4909	15.7816
129	dynamics	Fig. 4B,C	S1	NSG	f	10	TEP3	P2	1	collagen-HA fibre, crosslinked		8	14.4022	41.5163
130	dynamics	Fig. 4B	S1	NSG	f	8	TEP3	P2	1	Sigma ECM gel		5	0.0961565	0
131	dynamics	Fig. 4B	S1	NSG	f	8	TEP3	P2	1	Sigma ECM gel		5	0.886669	0
132	dynamics	Fig. 4B	S1	NSG	f	8	TEP3	P2	1	Sigma ECM gel		5	0.488544	0.0347669
133	dynamics	Fig. 4B	S1	NSG	f	8	TEP3	P2	1	Sigma ECM gel		6	4.64616	3.64244
134	dynamics	Fig. 4B	S1	NSG	f	8	TEP3	P2	1	Sigma ECM gel		6	4.53263	11.1423
135	dynamics	Fig. 4B	S1	NSG	f	8	TEP3	P2	1	Sigma ECM gel		6	12.5648	29.0687
136	dynamics	Fig. 4B	S1	NSG	f	8	TEP3	P2	1	Sigma ECM gel		9	0.208631	0.102342
137	dynamics	Fig. 4B	S1	NSG	f	8	TEP3	P2	1	Sigma ECM gel		9	2.31561	2.49316
138	dynamics	Fig. 4B	S1	NSG	f	8	TEP3	P2	1	Sigma ECM gel		9	3.10911	7.6979
139	BMP-2	Fig. 4E	S1	NSG	m	8	TEP3	P2	1	collagen-HA fibre, non-crosslinked	0	8	3.5644	0
140	BMP-2	Fig. 4E	S1	NSG	m	8	TEP3	P2	1	Sigma ECM gel	0	8	0	0
141	BMP-2	Fig. 4E	S1	NSG	m	8	TEP3	P2	1	Sigma ECM gel	0	8	1.35095	0
142	BMP-2	Fig. 4E	S1	NSG	m	8	TEP3	P2	1	Sigma ECM gel	0	8	0	0
143	BMP-2	Fig. 4E,F	S1	NSG	m	8	TEP3	P2	1	Sigma ECM gel	0	8	4.02356	4.03636
144	BMP-2	Fig. 4E	S1	NSG	m	8	TEP3	P2	1	collagen-HA fibre, non-crosslinked	0	8	23.0144	17.9894
145	BMP-2	Fig. 4E	S1	NSG	m	8	TEP3	P2	1	collagen-HA fibre, non-crosslinked	0	8	12.5716	32.6648
146	BMP-2	Fig. 4E	S1	NSG	m	7	TEP3	P2	1	collagen-HA fibre, non-crosslinked	0.1	8	0.924546	0
147	BMP-2	Fig. 4E	S1	NSG	m	7	TEP3	P2	1	collagen-HA fibre, non-crosslinked	0.1	8	0.243336	0.0876535
148	BMP-2	Fig. 4E	S1	NSG	m	8	TEP3	P2	1	Sigma ECM gel	0.1	8	1.93078	0.171872
149	BMP-2	Fig. 4E	S1	NSG	m	8	TEP3	P2	1	Sigma ECM gel	0.1	8	0.0959459	0.307
150	BMP-2	Fig. 4E	S1	NSG	m	8	TEP3	P2	1	Sigma ECM gel	0.1	8	0.394486	2.54
151	BMP-2	Fig. 4E	S1	NSG	m	7	TEP3	P2	1	collagen-HA fibre, non-crosslinked	0.1	8	1.86462	4.60403
152	BMP-2	Fig. 4E	S1	NSG	m	7	TEP3	P2	1	collagen-HA fibre, non-crosslinked	0.1	8	5.21552	17.2006
153	BMP-2	Fig. 4E,F	S1	NSG	m	8	TEP3	P2	1	Sigma ECM gel	0.1	8	3.90895	19.396
154	BMP-2	Fig. 4E	S1	NSG	m	8	TEP3	P2	1	Sigma ECM gel	0.5	8	3.24448	0.281179
155	BMP-2	Fig. 4E	S1	NSG	m	8	TEP3	P2	1	Sigma ECM gel	0.5	8	2.91466	0.667025
156	BMP-2	Fig. 4E	S1	NSG	m	9	TEP3	P2	1	collagen-HA fibre, non-crosslinked	0.5	8	6.68165	1.79366
157	BMP-2	Fig. 4E	S1	NSG	m	9	TEP3	P2	1	Sigma ECM gel	0.5	8	6.88476	9.62598
158	BMP-2	Fig. 4E,F	S1	NSG	m	9	TEP3	P2	1	Sigma ECM gel	0.5	8	10.5812	13.1633
159	BMP-2	Fig. 4E	S1	NSG	m	9	TEP3	P2	1	collagen-HA fibre, non-crosslinked	0.5	8	10.8169	15.7753
160	BMP-2	Fig. 4E	S1	NSG	m	9	TEP3	P2	1	collagen-HA fibre, non-crosslinked	0.5	8	4.17532	15.8549
161	BMP-2	Fig. 4E	S1	NSG	m	9	TEP3	P2	1	collagen-HA fibre, non-crosslinked	0.5	8	8.77631	36.2375
162	BMP-2	Fig. 4E	S1	NSG	m	9	TEP3	P2	1	collagen-HA fibre, non-crosslinked	2.5	8	14.773	16.7838
163	BMP-2	Fig. 4E	S1	NSG	m	9	TEP3	P2	1	Sigma ECM gel	2.5	8	6.04001	28.1554
164	BMP-2	Fig. 4E	S1	NSG	m	9	TEP3	P2	1	Sigma ECM gel	2.5	8	12.3011	31.8245
165	BMP-2	Fig. 4E	S1	NSG	m	8	TEP3	P2	1	Sigma ECM gel	2.5	8	12.8251	34.7841
166	BMP-2	Fig. 4E,F	S1	NSG	m	8	TEP3	P2	1	Sigma ECM gel	2.5	8	14.8732	35.0597
167	BMP-2	Fig. 4E	S1	NSG	m	9	TEP3	P2	1	collagen-HA fibre, non-crosslinked	2.5	8	7.62416	57.0937
168	BMP-2	Fig. 4E	S1	NSG	m	9	TEP3	P2	1	collagen-HA fibre, non-crosslinked	2.5	8	13.073	58.1556
169	BMP-2	Fig. 4E	S1	NSG	m	9	TEP3	P2	1	collagen-HA fibre, non-crosslinked	2.5	8	8.16319	58.8385
	LEGEND
	blank cell	= not applicable
	NA	= not analyzed / not available
	ABBREVIATIONS
	BM	bone marrow
	BMP-2	bone morphogenetic protein 2
	ECM	extra-cellular matrix
	HA	hydroxyapatite
	MSC	mesenchymal stromal cell
	PB	peripheral blood
	TEP	total endoprosthesis

## Sheet: all experiments with AML
	General			Mice			Implantation							Xenotransplantation				Sacrifice		AML engraftment (%) - hCD45+Lym-; for non-engrafters hCD45+ and CD33+ or CD34+ or CD14+			T-cell engraftment (%) - hCD45+CD3+			PB flow cytometry analysis													BM flow cytometry analysis
row #	experiment	figure	Supplemental figure	strain	sex	ID	scaffold ID (L - left, R - right)	MSC donor	MSC passage	MSC dose (1x10^6 cells)	biomaterial	BMP-2 dose (mg)	age of mice at implantation	AML sample	AML - dose per scaffold or mouse (1x10^6)	route of injection	age of mice at xenotransplantation	Interval from xenotransplantation (weeks)	reason of sacrifice/exitus in non-standard case	PB	BM	Scaffold	PB	BM	Scaffold	singlets (counts)	hCD45+ (%)	hCD45+ (count)	Blasts (%)	Granulocytes (%)	Lymphocytes (%)	Monocytes (%)	CD33+ (%)	CD34+ (%)	CD14+ (%)	blastCD34+CD38- (%)	CD33+ or CD34+ or CD14+	CD3+ (%)	singlets (counts)	hCD45+ (%)	hCD45+ (count)	Blasts (%)	Granulocytes (%)	Lymphocytes (%)	Monocytes (%)	CD33+ (%)	CD34+ (%)	CD14+ (%)	blastCD34+CD38- (%)
1	biomaterial comparison	2C,D,E	S6	NSG	m	1 ECM	L	TEP4	P2	1	Sigma ECM gel		7	0244	1	i.v.	15	15		3.9	78.7448	98.9654	0.02106	0.1576	0.5148	14506	3.9	559	61.2	0.54	0	36.1	46.2	19.9	32	0.54	NA	0.54	66075	78.8	51449	5.53	0.59	0.07	92.9	92.1	3.9	85.6	0.014
2	biomaterial comparison	2C,D,E	S5A,S6	NSG	m	1 ECM	R	TEP4	P2	1	Sigma ECM gel		7	0244	1	i.v.	15	15				99.1425			0.013888
3	biomaterial comparison	2B,C,D,E,F	S6	NSG	m	2 ECM	L	TEP4	P2	1	Sigma ECM gel		6	0244	1	i.v.	15	15		21.9881	85.1668	96.9728	0	0.17892	0.5044	8596	22	1863	27.6	0.21	0.054	71.8	77.7	10.8	69.2	0.11	NA	0	57980	85.2	49190	15.4	2.56	0.039	80.3	81.1	9.01	75.7	0.024
4	biomaterial comparison	2C,D,E	S6	NSG	m	2 ECM	R	TEP4	P2	1	Sigma ECM gel		6	0244	1	i.v.	15	15				99.7984			2.95408
5	biomaterial comparison	2B,C,D,E,G	S6	NSG	m	1 fibre	L	TEP4	P2	1	collagen-HA fibre, non-crosslinked		7	0244	1	i.v.	15	15		16.5	86.9246	99.7	0.09405	0.016587	0.10967	1172	16.5	176	74.4	3.98	0	20.5	29	40.5	15.3	2.05	NA	0.57	66709	87.3	57634	70.7	0.66	0.43	28.1	22.9	67.5	17.6	0.054
6	biomaterial comparison	2C,D,E,G	S6	NSG	m	1 fibre	R	TEP4	P2	1	collagen-HA fibre, non-crosslinked		7	0244	1	i.v.	15	15				98.9			0.051428
7	biomaterial comparison	2C,D,E	S6	NSG	m	2 fibre	L	TEP4	P2	1	collagen-HA fibre, non-crosslinked		6	0244	1	i.v.	15	15		2.73068	10.9	99.5	0.002329	0.006976	0.04975	43533	2.74	1170	80.6	0.34	0.34	16.1	14.5	40.9	12.6	0.26	NA	0.085	58278	10.9	6226	9.96	2.71	0	86.3	83.6	6.09	78.9	0.016
8	biomaterial comparison	2C,D,E,G	S6	NSG	m	2 fibre	R	TEP4	P2	1	collagen-HA fibre, non-crosslinked		6	0244	1	i.v.	15	15				92.5972			0.067598
9	biomaterial comparison	2B,C,D,E	S6	NSG	m	1 matrix	L	TEP4	P2	1	collagen-HA matrix		7	0244	1	i.v.	15	15		6.9	52.7488	99.4254	0.02277	0.04224	4.1392	14368	6.9	915	73.1	0.77	0	21.2	28.5	46.9	21.5	0.51	NA	0.33	57094	52.8	29834	30.6	1.6	0.097	67.2	63.9	25.1	54.7	0.04
10	biomaterial comparison	2C,D,E	S6	NSG	m	1 matrix	R	TEP4	P2	1	collagen-HA matrix		7	0244	1	i.v.	15	15				99.4208			3.11064
11	biomaterial comparison	2C,D,E	S6	NSG	m	2 matrix	L	TEP4	P2	1	collagen-HA matrix		6	0244	1	i.v.	15	15		7.28905	24.2806	99.3	0.06643	0.011421	1.33062	9217	7.3	659	77.5	0.76	0.15	18.5	31.4	22.5	20.5	1.06	NA	0.91	62625	24.3	14914	27	2.08	0.08	67.9	62.9	23.7	58.6	0.034
12	biomaterial comparison	2C,D,E	S6	NSG	m	2 matrix	R	TEP4	P2	1	collagen-HA matrix		6	0244	1	i.v.	15	15				99.194			0.093248
13	biomaterial comparison	2C,D,E	S6	NSG	m	1 ceramic	L	TEP4	P2	1	ceramic granules		7	0244	1	i.v.	15	15		7.36	7.08	96.3643	0.021344	0.009204	0.60732	14226	7.36	1035	54.4	0.097	0	42.9	47.2	25.3	41.1	0.58	NA	0.29	53699	7.08	3713	15	2.56	0	80.1	77.5	12.1	71.5	0.16
14	biomaterial comparison	2B,C,D,E	S6	NSG	m	1 ceramic	R	TEP4	P2	1	ceramic granules		7	0244	1	i.v.	15	15				93.7512			0.0938
15	biomaterial comparison	2C,D,E	S6	NSG	m	2 ceramic	L	TEP4	P2	1	ceramic granules		6	0244	1	i.v.	15	15		1.65	7.18835	98.0882	0.005445	0.010066	1.03005	18880	1.65	303	59.7	1.32	0	35	39.6	17.2	36.3	0.66	NA	0.33	61435	7.19	4339	14.5	1.54	0.023	79.8	77	10	72.7	0.023
16	biomaterial comparison	2C,D,E	S6	NSG	m	2 ceramic	R	TEP4	P2	1	ceramic granules		6	0244	1	i.v.	15	15				98.7926			1.55116
17	biomaterial comparison	2C,D,E,F,G	S6	NSG	m	ctrl 1								0244	1	i.v.	15	15		31.8837	89.3983		0	0.14304		43422	31.9	13766	0.33	0.67	0.051	98.7	96.2	0.54	87.4	0	NA	0	60845	89.4	54066	0.34	0.88	0.00185	98.3	98.3	0.79	88.4	0.00185
18	biomaterial comparison	2C,D,E,G	S6	NSG	m	ctrl 2								0244	1	i.v.	15	15		7.93	64.7896		0	0.049896		5840	7.93	455	45.1	0.44	0	48.8	59.6	20.9	43.3	0	NA	0	66756	64.8	42857	3.94	1.6	0.016	92.9	92	3.89	84.2	0.00467
19	biomaterial comparison	2C,D,E	S6	NSG	m	1 ECM	L	TEP4	P2	1	Sigma ECM gel		7	1709	1	i.v.	16	15		1.22	1.62	NA	NA	NA	NA	21571	1.22	254	98.8	0	0	0	83.5	72.8	0	0	NA	NA	52393	1.62	1006	94	6.26	0	0.2	65.7	58.9	0.099	0
20	biomaterial comparison	2C,D,E	S5B,S6	NSG	m	1 ECM	R	TEP4	P2	1	Sigma ECM gel		7	1709	1	i.v.	16	15				97.1249			NA
21	biomaterial comparison	2C,D,E	S6	NSG	m	2 ECM	L	TEP4	P2	1	Sigma ECM gel		7	1709	1	i.v.	16	15		1.64	1.43	99.5	NA	NA	NA	17869	1.64	281	93.2	6.05	0	0.71	76.9	74	0	0	NA	NA	63799	1.43	706	94.8	4.25	0	0.42	39.5	45.2	0.14	0
22	biomaterial comparison	2C,D,E	S6	NSG	m	2 ECM	R	TEP4	P2	1	Sigma ECM gel		7	1709	1	i.v.	16	15				97.4			NA
23	biomaterial comparison	2C,D,E,G	S6	NSG	m	1 fibre	L	TEP4	P2	1	collagen-HA fibre, non-crosslinked		6	1709	1	i.v.	14	15		1.21	0.59	99.8	NA	NA	NA	19185	1.21	232	98.7	1.29	0	0	64.2	68.5	0	0	NA	NA	68962	0.59	400	93	6.75	0	0.25	38.8	43.8	0	0
24	biomaterial comparison	2C,D,E	S6	NSG	m	1 fibre	R	TEP4	P2	1	collagen-HA fibre, non-crosslinked		6	1709	1	i.v.	14	15				97.3			NA
25	biomaterial comparison	2C,D,E,G	S6	NSG	m	2 fibre	L	TEP4	P2	1	collagen-HA fibre, non-crosslinked		6	1709	1	i.v.	15	15		1.33	1.85	99.6971	NA	NA	NA	14092	1.33	186	99.5	0	0	0	98.9	84.4	0	0.54	NA	NA	59076	1.85	1052	92.8	6.84	0	0.29	63.4	62.2	0.095	0
26	biomaterial comparison	2C,D,E	S6	NSG	m	2 fibre	R	TEP4	P2	1	collagen-HA fibre, non-crosslinked		6	1709	1	i.v.	15	15				98.9			NA
27	biomaterial comparison	2C,D,E	S6	NSG	m	1 matrix	L	TEP4	P2	1	collagen-HA matrix		6	1709	1	i.v.	14	15		1.86	0.74	97.5	NA	NA	NA	22820	1.86	419	95.9	3.1	0	1.43	82.6	77.6	0	0	NA	NA	76735	0.74	561	93.8	6.95	0	0.18	62.2	61.3	0.18	0
28	biomaterial comparison	2C,D,E	S6	NSG	m	1 matrix	R	TEP4	P2	1	collagen-HA matrix		6	1709	1	i.v.	14	15				99.5			NA
29	biomaterial comparison	2C,D,E	S6	NSG	m	2 matrix	L	TEP4	P2	1	collagen-HA matrix		6	1709	1	i.v.	14	15		2.07	0.96	99.3933	NA	NA	NA	35086	2.07	724	97.2	2.49	0	0.14	72	72.2	0	0	NA	NA	68306	0.96	641	91	7.18	0	1.56	60.7	61.5	0.94	0
30	biomaterial comparison	2C,D,E	S6	NSG	m	2 matrix	R	TEP4	P2	1	collagen-HA matrix		6	1709	1	i.v.	14	15				98.1983			NA
31	biomaterial comparison			NSG	m	1 ceramic	L	TEP4	P2	1	ceramic granules		6	1709	1	i.v.	14	13	exitus, AML?
32	biomaterial comparison			NSG	m	1 ceramic	R	TEP4	P2	1	ceramic granules		6	1709	1	i.v.	14	13	exitus, AML?
33	biomaterial comparison	2C,D,E	S6	NSG	m	2 ceramic	L	TEP4	P2	1	ceramic granules		6	1709	1	i.v.	14	15		1.9	1.36	99.0969	NA	NA	NA	10920	1.9	196	98.5	0.51	0	1.02	58.7	57.1	0	0	NA	NA	62487	1.36	826	96	3.39	0	0.48	43.8	49.4	0	0
34	biomaterial comparison	2C,D,E	S6	NSG	m	2 ceramic	R	TEP4	P2	1	ceramic granules		6	1709	1	i.v.	14	15				99.1			NA
35	biomaterial comparison	2C,D,E	S6	NSG	m	Ctrl 1								1709	1	i.v.	18	15		0.84	0.43		NA	NA		24219	0.84	71	100	0	0	0	67.6	66.2	0	0	NA	NA	64636	0.43	247	90.3	9.72	0	0	59.9	47	0	0
36	biomaterial comparison	2C,D,E,G	S6	NSG	f	Ctrl 2								1709	1	i.v.	15	15		5.6	27.3984		NA	NA		8581	5.6	1327	99.3	0.6	0	0.075	76.3	78.9	0	0	NA	NA	60315	27.4	17421	99	0.88	0.00574	0.11	78.2	77.2	0	0
37	injection route	3B,C,D	S8	NSG	f	i.sc. 1	L	TEP4	P2	1	collagen-TCP fibre, non-crosslinked		8	0413	0	i.sc.	16	14				98.5625			0.00338198
38	injection route	3C,D	S8	NSG	f	i.sc. 1	R	TEP4	P2	1	collagen-TCP fibre, non-crosslinked		8	0413	1	i.sc.	16	14		11.6938	NA	93.132	0.04914	NA	0.00250708	16333	11.7	1902	45	4.52	0.053	48.1	93.1	16.8	45.7	3.63	NA	0.42	1	NA	1	NA	NA	0	NA	NA	NA	NA	NA
39	injection route	3C,D	S8	NSG	f	i.sc. 2	L	TEP4	P2	1	collagen-TCP fibre, non-crosslinked		8	0413	0	i.sc.	16	14				98.9891			0
40	injection route	3C,D	S8	NSG	f	i.sc. 2	R	TEP4	P2	1	collagen-TCP fibre, non-crosslinked		8	0413	1	i.sc.	16	14		66.7	94.2	99.2	0.48024	0.00422958	0.00641824	25310	66.7	16740	3.92	2.86	0	93.8	97.3	1.71	83.1	0.16	NA	0.72	47575	94.2	44591	4.75	1.2	0	94	98.6	2.4	86.7	0.078
41	injection route	3C,D	S8	NSG	m	i.sc. 3	L	TEP4	P2	1	collagen-TCP fibre, non-crosslinked		8	0413	0	i.sc.	16	14				91.5			0
42	injection route	3C,D	S8	NSG	m	i.sc. 3	R	TEP4	P2	1	collagen-TCP fibre, non-crosslinked		8	0413	1	i.sc.	16	14		2.32651	28.3	84.1882	0.013514	0	0	29618	2.33	686	93	1.46	0.15	3.5	96.4	18.1	6.12	1.17	NA	0.58	34499	28.3	6710	34	1.01	0	64.4	98.3	12.5	43.9	0.28
43	injection route	3,C,D	S8	NSG	m	i.sc. 4	L	TEP4	P2	1	collagen-TCP fibre, non-crosslinked		8	0413	0	i.sc.	16	14				99.3926			0
44	injection route	3B,C,D	S8	NSG	m	i.sc. 4	R	TEP4	P2	1	collagen-TCP fibre, non-crosslinked		8	0413	1	i.sc.	16	14		3.2422	65.7	99.5923	0.0078	0	0	13034	3.25	422	81.3	0.47	0.24	17.8	99.1	17.8	29.6	3.08	NA	0.24	52201	65.7	30011	16.8	2.94	0	81.6	96.8	7.09	60.1	0.16
45	injection route	3C,D	S8	NSG	f	i.v. 1	R	TEP4	P2	1	collagen-TCP fibre, non-crosslinked		8	0413	1	i.v.	16	14		1.22	64.6982	85.3175	0.041724	0	0.27392	9611	1.22	117	98.3	0	0	1.71	100	11.1	12.8	0.85	NA	3.42	63184	64.7	36016	25.3	2.65	0.00278	72.6	97.2	3.83	49.2	0.025
46	injection route	3C,D	S4,S7A,S8	NSG	f	i.v. 2	R	TEP4	P2	1	collagen-TCP fibre, non-crosslinked		8	0413	1	i.v.	16	14		18	90.0099	99.5133	0.0684	0.00154972	0.086652	1469	18	261	94.3	4.98	0	0.77	95	33.3	6.13	3.83	NA	0.38	65213	90.1	58233	14.1	1.72	0.1	83.4	97.5	4.95	70.5	0.2
47	injection route	3C,D	S8	NSG	m	i.v. 3	R	TEP4	P2	1	collagen-TCP fibre, non-crosslinked		8	0413	1	i.v.	16	14		2.38	53.3978	94.1	0.020706	0.00220542	0.014115	9042	2.38	231	86.1	3.9	0	6.49	92.6	7.36	6.49	1.3	NA	0.87	54896	53.4	24195	46.5	4.08	0.00413	48.2	94.6	3.58	32.8	0.079
48	injection route	3B,C,D	S8	NSG	m	i.v. 4	R	TEP4	P2	1	collagen-TCP fibre, non-crosslinked		8	0413	1	i.v.	16	14		7.47252	70.9	98.2	0.01496	0	0.00563668	12816	7.48	978	77.3	2.76	0.1	18.6	95.8	18.9	24.9	2.25	NA	0.2	57950	70.9	35840	32.7	1.68	0	64.1	96.8	10.3	42.4	0.23
49	injection route	3C		NSG	m	mix 1	L	TEP4	P2	1	collagen-TCP fibre, non-crosslinked		10	0413	0	mix	10	14				0.38			NA
50	injection route	3C,D	S8	NSG	m	mix 1	R	TEP4	P2	1	collagen-TCP fibre, non-crosslinked		10	0413	1	mix	10	14		0.12	0.051	95.9167	0	NA	1.39167	5104	0.48	24	NA	NA	75	NA	NA	NA	NA	NA	NA	83.3	40074	0.051	14	NA	NA	0	NA	NA	NA	NA	NA
51	injection route	3C,D	S8	NSG	m	mix 2	L	TEP4	P2	1	collagen-TCP fibre, non-crosslinked		10	0413	0	mix	10	14				78			0
52	injection route	3C,D	S8	NSG	m	mix 2	R	TEP4	P2	1	collagen-TCP fibre, non-crosslinked		10	0413	1	mix	10	14		0.49	8.97	99.6442	0	0.0034983	0.047856	12288	0.49	60	81.7	5	0	6.67	60	5	3.33	0	NA	0	44654	8.97	2540	70	5.04	0	24.1	94	2.91	16.7	0.079
53	injection route	3B,C,D	S8	NSG	m	mix 3	L	TEP4	P2	1	collagen-TCP fibre, non-crosslinked		10	0413	0	mix	10	14				13.9			0
54	injection route	3B,C,D	S8	NSG	m	mix 3	R	TEP4	P2	1	collagen-TCP fibre, non-crosslinked		10	0413	1	mix	10	14		0.43	8.05267	99.4	0.019565	0.0037076	0	50966	0.43	220	85.5	1.36	0	12.7	98.2	14.1	11.4	0	NA	4.55	41041	8.06	2189	52.5	3.38	0.091	42.9	95.3	3.97	34.7	0
55	injection route	3C		NSG	m	mix 4	L	TEP4	P2	1	collagen-TCP fibre, non-crosslinked		10	0413	0	mix	10	14				0			NA
56	injection route	3C,D	S8	NSG	m	mix 4	R	TEP4	P2	1	collagen-TCP fibre, non-crosslinked		10	0413	1	mix	10	14		0.06	0.14	97.8276	NA	NA	0.21538	15128	0.06	9	NA	NA	0	NA	NA	NA	NA	NA	NA	NA	26569	0.14	30	NA	NA	0	NA	NA	NA	NA	NA
57	injection route	3C,D	S8	NSG	m	ctrl 1								0413	1	i.v.	11	14		7.85	73.2817		0	0.00228696		9059	7.85	706	56.8	4.11	0	38.1	94.2	15.2	35	2.27	NA	0	49983	73.3	32086	6.7	3.33	0.025	90.3	96.4	0.19	83.7	0.00623
58	injection route	3C,D	S8	NSG	m	ctrl 2								0413	1	i.v.	11	14		5.92	23.296		0	0.003961		8070	5.92	474	89.2	0.63	0	9.7	98.7	13.7	8.86	0.21	NA	0	39325	23.3	5853	57.7	8.7	0.017	32.6	90.2	0.75	23.3	0.051
59	injection route	3C,D	S8	NSG	m	ctrl 3								0413	1	i.v.	11	14		13.6808	46.394		0.03836	0.00307632		5119	13.7	716	82.1	0.7	0.14	17.3	99.2	11.3	14.5	1.12	NA	0.28	44010	46.4	15082	26	8.81	0.013	63.4	87.9	0.95	43.6	0.046
60	injection route	3C,D	S8	NSG	m	ctrl 4								0413	1	i.v.	11	14		24.5825	90.4981		0.19926	0		11529	24.6	2827	68.1	1.49	0.071	30.5	97.1	16.1	33.3	1.34	NA	0.81	53872	90.5	46437	10.8	1.51	0.00215	87.4	98.1	1.11	83.6	0.13
61	injection route	3C,D,E	S8	NSG	f	i.v. 1	R	TEP4	P2	1	Sigma ECM gel		9	0492	0.441	i.v.	17	20		8.29	55	98.3	NA	NA	NA	6113	8.29	484	64.3	2.27	0	34.3	94.6	53.3	26.2	5.37	NA	NA	66790	55	36166	92.2	5.7	0	1.88	91.5	53.2	5.95	0.82
62	injection route	3B,C,D,E	S8	NSG	f	i.v. 2	R	TEP4	P2	1	Sigma ECM gel		9	0492	0.441	i.v.	17	20		3.98	68.9	95.3	NA	NA	NA	8062	3.98	311	58.2	5.14	0	36.7	87.5	43.4	25.1	7.72	NA	NA	66002	68.9	44746	88.3	9.45	0	2.43	86.3	52.9	5.02	0.2
63	injection route	3C,D,E,F	S7B,S8	NSG	f	i.v. 3	R	TEP4	P2	1	Sigma ECM gel		9	0492	0.441	i.v.	17	20		7.03	79.7	98.4596	NA	NA	NA	7314	7.03	503	74.6	1.39	0	23.9	87.9	44.1	12.1	7.75	NA	NA	72719	79.7	56991	74.4	24.5	0	0.96	67.2	36.1	3.03	0.14
64	injection route	3F		NSG	f	i.v. 3	L	TEP4	P2	1	Sigma ECM gel		9	0492	0	i.v.	17	20				NA			NA
65	injection route	3C,D	S8	NSG	f	i.v. 4	R	TEP4	P2	1	Sigma ECM gel		9	0492	0.441	i.v.	17	20		30.7	76.7	99.2	NA	NA	NA	1217	30.7	348	94.3	4.6	0	1.44	87.6	47.4	12.1	3.74	NA	NA	37126	76.7	27629	85	13.3	0	1.74	77.3	46.4	2.43	0.31
66	injection route	3B,C,D,E	S8	NSG	f	i.sc. 1	R	TEP4	P2	1	Sigma ECM gel		9	0492	0.441	i.sc.	17	20		8.36	40.2	97.2	NA	NA	NA	1124	8.36	93	84.9	2.15	0	14	95.7	71	11.8	8.6	NA	NA	67673	40.2	26645	86.2	11.9	0	2.05	82.6	43.4	7.96	0.95
67	injection route	3B,C,D,E	S8	NSG	f	i.sc. 1	L	TEP4	P2	1	Sigma ECM gel		9	0492	0	i.sc.	17	20				96.5			NA
68	injection route	3F		NSG	f	i.sc. 2	R	TEP4	P2	1	Sigma ECM gel		8	0492	0.441	i.sc.	16	20		NA	NA	NA	NA	NA	NA	NA, histology													NA, histology
69	injection route	3F		NSG	f	i.sc. 2	L	TEP4	P2	1	Sigma ECM gel		8	0492	0	i.sc.	16	20				NA			NA
70	injection route	3C		NSG	f	i.sc. 3	R	TEP4	P2	1	Sigma ECM gel		8	0492	0.441	i.sc.	16	20		0	0.013	0.08	NA	NA	NA	2009	0	0	NA	NA	0	NA	NA	NA	NA	NA	NA	NA	71699	0.013	9	NA	NA	0	NA	NA	NA	NA	NA
71	injection route	3C		NSG	f	i.sc. 3	L	TEP4	P2	1	Sigma ECM gel		8	0492	0	i.sc.	16	20				0.045			NA
72	injection route	3C		NSG	f	i.sc. 4	R	TEP4	P2	1	Sigma ECM gel		8	0492	0.441	i.sc.	16	20		0.00654	0.00208	64.7	NA	NA	NA	15568	0.00654	1	NA	NA	0	NA	NA	NA	NA	NA	NA	NA	49349	0.00208	1	NA	NA	0	NA	NA	NA	NA	NA
73	injection route	3C		NSG	f	i.sc. 4	L	TEP4	P2	1	Sigma ECM gel		8	0492	0	i.sc.	16	20				0.53			NA
74	injection route	3C,D,E	S8	NSG	f	i.sc. 5	R	TEP4	P2	1	Sigma ECM gel		9	0492	0.441	i.sc.	17	20		52.6	79.9	99.6	NA	NA	NA	1907	52.6	960	89.3	6.04	0	0.42	84.8	57.4	7.4	3.65	NA	NA	38653	79.9	30203	83.8	10.6	0	5.6	85.2	51.8	2.26	0.24
75	injection route	3C,D,E	S8	NSG	f	i.sc. 5	L	TEP4	P2	1	Sigma ECM gel		9	0492	0	i.sc.	17	20				99.6			NA
76	injection route	3C,D,E	S8	NSG	f	ctrl 1								0492	0.441	i.v.	9	20		5.99	23.2		NA	NA		21896	5.99	1261	72.8	1.11	0	25.9	94	57.3	17.4	4.92	NA	NA	73018	23.2	16660	95.9	1.95	0	2.22	91.1	60.9	9.86	3
77	injection route	3C,D,E	S8	NSG	f	ctrl 2								0492	0.441	i.v.	9	20		19.4	77		NA	NA		9840	19.4	1874	24.9	2.67	0	71.1	94.3	19.6	56	0.43	NA	NA	80697	77	61474	80.4	15.3	0	4.46	82	26.3	4.66	0.093
78	injection route	3C,D,E,F	S8	NSG	f	ctrl 3								0492	0.441	i.v.	9	20		10.3	87.9		NA	NA		489	10.3	47	NA	NA	0	NA	NA	NA	NA	NA	NA	NA	75593	87.9	65309	73.2	24.5	0	2.51	67	30.1	3.67	0.057
79	injection route	3C,D,E	S8	NSG	f	ctrl 4								0492	0.441	i.v.	9	20		14.3	61.8		NA	NA		2386	14.3	332	75	3.92	0	21.1	88	50.3	21.7	4.82	NA	NA	64341	61.8	39408	87.3	10.4	0	2.31	83.3	51.9	4.68	0.48
80	injection route	3C,D,E	S8	NSG	f	mix 1	R	TEP4	P2	1	Sigma ECM gel		9	0492	0.47	mix	9	19		0	1	37.3909	NA	0	0.23751	3261	0	0	NA	NA	NA	NA	NA	NA	NA	NA	NA	NA	375468	1	3627	93.2	7.53	0	0	92.8	92.7	0	77.6
81	injection route	3C,D	S8	NSG	f	mix 1	L	TEP4	P2	1	Sigma ECM gel		9	0492	0	mix	9	19				3.16			0.015168
82	injection route	3B,C,D,E	S7B,S8	NSG	f	mix 2	R	TEP4	P2	1	Sigma ECM gel		9	0492	0.47	mix	9	19		0	0.5397	53.7426	1.53504	0.525	11.9574	11989	1.56	183	NA	NA	100	NA	NA	NA	NA	NA	NA	98.4	141310	1.05	1449	0	51.5	48.6	0	4.55	0.62	1.93	0
83	injection route	3B,C,D	S8	NSG	f	mix 2	L	TEP4	P2	1	Sigma ECM gel		9	0492	0	mix	9	19				0.04779			1.73814
84	injection route	3F		NSG	f	mix 3	R	TEP4	P2	1	Sigma ECM gel		8	0492	0.47	mix	8	19		NA	NA	NA	NA	NA	NA	NA, histology													NA, histology
85	injection route	3F		NSG	f	mix 3	L	TEP4	P2	1	Sigma ECM gel		8	0492	0	mix	8	19				NA			NA
86	injection route	3C,D,E	S8	NSG	f	mix 4	R	TEP4	P2	1	Sigma ECM gel		8	0492	0.47	mix	8	19		0.33	3.67	91.8	0	0	0.011016	12677	0.33	41	NA	NA	0	NA	NA	NA	NA	NA	NA	0	192567	3.67	6777	95.9	4	0	0.015	95.1	79.4	5.92	25.5
87	injection route			NSG	f	mix 4	L	TEP4	P2	1	Sigma ECM gel		8	0492	0	mix	8	19				NA			NA
88	non-engrafters	5B		NSGS	f	i.f. f								1465	1	i.o.	10	13	moribound, GVHD	0.0627	0		20.7328	8.8506		25622	20.9	5254	NA	NA	99.7	NA	NA	NA	NA	NA	NA	99.2	1146	8.94	102	0.98	0	99	0	0	0	0	0
89	non-engrafters	5B,C		NSGS	f	i.sc. f		TEP4	P3	1.8	collagen-TCP fibre, non-crosslinked	2.5	6	1465	1	i.sc.	12	13	moribound, GVHD	0.252	1.0478	22.4472	35.172	7.32615	14.8144	11623	36	4091	NA	NA	99.3	NA	NA	NA	NA	NA	NA	97.7	61496	8.45	4829	0.14	0.46	88.1	11.3	0.14	0	11	0
90	non-engrafters	5B		NSGS	m	i.sc. m		TEP4	P3	1.8	collagen-TCP fibre, non-crosslinked	2.5	9	1465	1	i.sc.	15	18	moribound, GVHD	NA	0.0261	0.1265	NA	1.17595	8.7055	NA	NA	NA	NA	NA	NA	NA	NA	NA	NA	NA	NA	NA	7736	1.45	111	NA	NA	98.2	NA	NA	NA	NA	NA
91	non-engrafters	5B		NSGS	f	i.v. f		TEP4	P3	1.8	collagen-TCP fibre, non-crosslinked	2.5	6	1465	1	i.v.	12	18	moribound, AML	27.9976	36.019	24	0	0.199	0	13396	31.6	4166	88.1	10.5	0.096	1.61	88.6	0.048	0.024	0.024	88.6	0	40810	39.8	16249	43.3	48.6	0.018	8.15	43.5	0	1.98	0
92	non-engrafters	5B		NSGS	f	i.f. f								1537	0.8	i.o.	10	24		0	0.13156		0	0.004092		9140	0	0	NA	NA	NA	NA	NA	NA	NA	NA	NA	NA	161162	0.22	323	18.6	64.7	1.24	13.6	20.1	0	7.74	0
93	non-engrafters	5B		NSGS	f	i.sc. f		TEP4	P3	1.8	collagen-TCP fibre, non-crosslinked	2.5	5	1537	0.8	i.sc.	11	12	moribound, GVHD	0.0562	0.02328	0.4536	56.1438	5.27292	64.5408	80145	56.2	44870	NA	NA	99.9	NA	NA	NA	NA	NA	NA	99.9	89547	5.82	5155	NA	NA	99.6	NA	NA	NA	NA	NA
94	non-engrafters			NSGS	m	i.sc. m		TEP4	P3	1.8	collagen-TCP fibre, non-crosslinked	2.5	6	1537	0.8	i.sc.	12	7	exitus, unknown reason
95	non-engrafters	5B		NSGS	f	i.v. f		TEP4	P3	1.8	collagen-TCP fibre, non-crosslinked	2.5	6	1537	0.8	i.v.	12	25		0	0	0	0	0	0	8234	0	0	NA	NA	NA	NA	NA	NA	NA	NA	NA	NA	65404	0.025	16	NA	NA	18.8	NA	NA	NA	NA	NA
96	non-engrafters	5B		NSGS	m	i.v. m		TEP4	P3	1.8	collagen-TCP fibre, non-crosslinked	2.5	11	1537	0.8	i.v.	17	25		0	0	0	0	0	0	12508	0.016	2	NA	NA	NA	NA	NA	NA	NA	NA	NA	NA	43275	0	0	NA	NA	NA	NA	NA	NA	NA	NA
97	non-engrafters	5B		NSGS	f	i.f. f								1471	1	i.o.	14	18	T-cell detection	0	0.36566		0	0.09165		3773	0.49	18	NA	NA	0	NA	NA	NA	NA	NA	NA	0	141093	0.47	632	3.16	78.2	17.9	0.95	3.16	0	0.95	0
98	non-engrafters	5B		NSGS	m	i.f. m								1471	1	i.o.	7	18	T-cell detection	NA	0.36608		0.03625	0.07084		28991	0.25	69	NA	NA	0	NA	NA	NA	NA	NA	NA	14.5	272329	0.44	1158	1.73	85.9	8.12	4.15	4.75	0	3.54	0
99	non-engrafters	5B		NSGS	f	i.sc. f		TEP4	P3	2	Sigma ECM gel	2.5	6	1471	1	i.sc.	12	18	T-cell detection	0	0.02016	0.1802	0	0.16308	0.31641	15420	0.059	9	NA	NA	100	NA	NA	NA	NA	NA	NA	77.8	521000	0.18	875	2.4	11.5	86.1	0	0.69	0	0.57	0
100	non-engrafters	5B		NSGS	m	i.sc. m		TEP4	P3	2	Sigma ECM gel	2.5	6	1471	1	i.sc.	12	18	T-cell detection	0	0	0.17172	0	0	0.1854	5054	0.02	1	NA	NA	NA	NA	NA	NA	NA	NA	NA	NA	183228	0.000557	1	NA	NA	NA	NA	NA	NA	NA	NA
101	non-engrafters	5B		NSGS	f	i.v. f		TEP4	P3	2	Sigma ECM gel	2.5	6	1471	1	i.v.	12	18	T-cell detection	0	2.76987	6.57386	0	0.89154	0.0047058	2123	0.8	16	NA	NA	0	NA	NA	NA	NA	NA	NA	31.2	99057	3.81	3515	1.08	76.8	10.9	11.5	11.4	0.14	6.51	0
102	non-engrafters			NSGS	f	i.f. f								1535	1	i.o.	10	24	exitus, GVHD?
103	non-engrafters	5B		NSGS	m	i.f. m								1535	1	i.o.	10	24		0	0		0	0		819000	0	0	NA	NA	NA	NA	NA	NA	NA	NA	NA	NA	827000	0	0	NA	NA	NA	NA	NA	NA	NA	NA
104	non-engrafters	5B		NSGS	f	i.sc. f		TEP4	P3	1.8	collagen-TCP fibre, non-crosslinked	2.5	5	1535	1	i.sc.	11	25		0	0	0	0	0	0	9307	0	0	NA	NA	NA	NA	NA	NA	NA	NA	NA	NA	70803	0	0	NA	NA	NA	NA	NA	NA	NA	NA
105	non-engrafters			NSGS	m	i.sc. m		TEP4	P3	1.8	collagen-TCP fibre, non-crosslinked	2.5	5	1465	1	i.sc.	11	10	exitus, unknown reason
106	non-engrafters	5B		NSGS	f	i.v. f		TEP4	P3	1.8	collagen-TCP fibre, non-crosslinked	2.5	6	1535	1	i.v.	12	25		0	0	0	0	0	0	11336	0	0	NA	NA	NA	NA	NA	NA	NA	NA	NA	NA	66194	0.01	7	NA	NA	0	NA	NA	NA	NA	NA
107	non-engrafters	5B		NSGS	m	i.v. m		TEP4	P3	1.8	collagen-TCP fibre, non-crosslinked	2.5	5	1535	1	i.v.	11	25		0	0	0	0	0	0	32889	0.00308	1	NA	NA	NA	NA	NA	NA	NA	NA	NA	NA	146893	0.000791	1	NA	NA	NA	NA	NA	NA	NA	NA
108	non-engrafters			NSGS	f	ctrl f								1465	1	i.v.	11	6	exitus, unknown reason
109	non-engrafters	5B		NSGS	m	ctrl m								1465	1	i.v.	11	32		0	0		0	0		322	0	0	NA	NA	NA	NA	NA	NA	NA	NA	NA	NA	31406	0	0	NA	NA	NA	NA	NA	NA	NA	NA
110	non-engrafters	5B		NSGS	f	ctrl f								1537	1	i.v.	11	32		0	0		0	0		43371	0	0	NA	NA	NA	NA	NA	NA	NA	NA	NA	NA	27373	0	0	NA	NA	NA	NA	NA	NA	NA	NA
111	non-engrafters	5B		NSGS	m	ctrl m								1537	1	i.v.	11	32		0	0		0	0		16167	0	0	NA	NA	NA	NA	NA	NA	NA	NA	NA	NA	32945	0	0	NA	NA	NA	NA	NA	NA	NA	NA
112	non-engrafters	5B		NSGS	f	ctrl f								1471	1	i.v.	10	34		0	0.0475556		0	0.0123111		5093	0	0	NA	NA	NA	NA	NA	NA	NA	NA	NA	NA	60562	0.444444	269.164	10.7	88.5	0	0.4	10.7	0	0	0
113	non-engrafters	5B		NSGS	m	ctrl m								1471	1	i.v.	12	34		0	0		0	0		87739	0.00344	3.01822	NA	NA	NA	NA	NA	NA	NA	NA	NA	NA	69718	0.00292	2.03577	NA	NA	NA	NA	NA	NA	NA	NA
114	non-engrafters	5B		NSGS	f	ctrl f								1535	1	i.v.	10	34		0	0		0	0		21786	0.00461	1.00433	NA	NA	NA	NA	NA	NA	NA	NA	NA	NA	75916	0.00269	2.04214	NA	NA	NA	NA	NA	NA	NA	NA
115	non-engrafters	5B		NSGS	m	ctrl m								1535	1	i.v.	10	34		0	0		0	0		24897	0.012	2.98764	NA	NA	NA	NA	NA	NA	NA	NA	NA	NA	72726	0.00143	1.03998	NA	NA	NA	NA	NA	NA	NA	NA
	LEGEND
	blank cell	= not applicable
	NA	= not analyzed
	ABBREVIATIONS
	BM	bone marrow
	AML	acute myeloid leukemia
	ctrl	control
	ECM	extra-cellular matrix
	f	female
	HA	hydroxyapatite
	i.o.	intra-osseous
	i.sc.	intra-scaffold
	i.v.	intravenous
	ID	identifier
	m	male
	MSC	mesenchymal stromal cell
	PB	peripheral blood
	TEP	total endoprosthesis
[truncated: 19 more columns]

## Sheet: 1B
GRAPHED VALUES									STATISTICAL ANALYSIS
bone area (%)									bone area (%)
	ceramic granules	ECM gel			collagen-HA matrix	collagen fibre			unpaired, non-parametric one way ANOVA
		Merck	Sigma	Cultrex		noHA	HA		Dunn's multiple comparisons test	Summary	p value	Confidence interval	Statistical Power
hBM MSC donor #1	7.9			0	11.7172	14.7654	4.7202		ceramic granules vs. Merck	ns	>0.9999	not applicable	0.009
	0.3			0	13.3608	0	1.38143		ceramic granules vs. Sigma	ns	>0.9999	not applicable	0.016
	10.9				9.5	7.12585	1.21581		ceramic granules vs. Cultrex	ns	0.3569	not applicable	0.105
	7.7				5.3221	1.51874	6.52904		ceramic granules vs. col-noHA fiber	ns	>0.9999	not applicable	0.004
	25.8				5.50471	10.497	5.13042		ceramic granules vs. col-HA fiber	ns	>0.9999	not applicable	0.001
	15.2					2.10652	7.19842		ceramic granules vs. col-HA matrix	ns	>0.9999	not applicable	0.006
	1.1					13.6326			Merck vs. Sigma	ns	>0.9999	not applicable	0.039
						0			Merck vs. Cultrex	ns	0.2242	not applicable	0.324
						4.65509			Merck vs. col-noHA fiber	ns	>0.9999	not applicable	0.041
						11.0638			Merck vs. col-HA fiber	ns	>0.9999	not applicable	0.005
						0			Merck vs. col-HA matrix	ns	>0.9999	not applicable	0.007
hBM MSC donor #2	8.7	0	0		17.6842		25.9523		Sigma vs. Cultrex	ns	>0.9999	not applicable	0.104
	11.3	0	0		17.2983		4.89219		Sigma vs. col-noHA fiber	ns	>0.9999	not applicable	0.015
	0.8		0				14.554		Sigma vs. col-HA fiber	ns	>0.9999	not applicable	0.014
	0.9								Sigma vs. col-HA matrix	ns	>0.9999	not applicable	0.052
	1.4								Cultrex vs. col-noHA fiber	ns	>0.9999	not applicable	0.006
	6								Cultrex vs. col-HA fiber	ns	0.4747	not applicable	0.14
	1.1								Cultrex vs. col-HA matrix	*	0.036	not applicable	0.581
	17.2								col-noHA fiber vs. col-HA fiber	ns	>0.9999	not applicable	0.006
	14.2								col-noHA fiber vs. col-HA matrix	ns	0.9221	not applicable	0.068
	2.3								col-HA fiber vs. col-HA matrix	ns	>0.9999	not applicable	0.009
	6.9
	4.8
hBM MSC donor #3	14.1	14.5	12.7	0	11.8941	2.80061	43.5058
	4	20.1	15.4	0			0
	3.9	12.8	22.4	5.9
		12.1	17.1
		15.3	0.4
bone marrow area (%)									bone marrow area (%)
	ceramic granules	ECM gel			collagen-HA matrix	collagen fibre			unpaired, non-parametric one way ANOVA
		Merck	Sigma	Cultrex		noHA	HA		Dunn's multiple comparisons test	Summary	p value	Confidence interval	Statistical Power
hBM MSC donor #1	2.3			0	15.0429	0	65.8562		ceramic granules vs. Merck	ns	0.4225	not applicable	0.28
	0			0	17.5058	3.90824	47.4124		ceramic granules vs. Sigma	ns	>0.9999	not applicable	0.09
	2.1				0.435368	14.9712	37.2285		ceramic granules vs. Cultrex	ns	>0.9999	not applicable	0
	1.2				4.65003	1.64061	15.0926		ceramic granules vs. col-noHA fiber	ns	>0.9999	not applicable	0
	4.3				0.275952	8.64778	6.78009		ceramic granules vs. col-HA fiber	*	0.0203	not applicable	0.662
	8.6					0.309859	16.3337		ceramic granules vs. col-HA matrix	ns	>0.9999	not applicable	0
	0					3.71067			Merck vs. Sigma	ns	>0.9999	not applicable	0.033
						0			Merck vs. Cultrex	ns	0.0754	not applicable	0.437
						5.63142			Merck vs. col-noHA fiber	ns	>0.9999	not applicable	0.097
						3.15563			Merck vs. col-HA fiber	ns	>0.9999	not applicable	0.003
						0			Merck vs. col-HA matrix	ns	>0.9999	not applicable	0.02
hBM MSC donor #2	2.9	0	0		1.11392		13.9965		Sigma vs. Cultrex	ns	0.5179	not applicable	0.184
	0.2	0	0		0.92792		6.07779		Sigma vs. col-noHA fiber	ns	>0.9999	not applicable	0.019
	0		0				18.4035		Sigma vs. col-HA fiber	ns	>0.9999	not applicable	0.07
	0								Sigma vs. col-HA matrix	ns	>0.9999	not applicable	0.002
	0								Cultrex vs. col-noHA fiber	ns	>0.9999	not applicable	0
	0								Cultrex vs. col-HA fiber	**	0.0081	not applicable	0.837
	0								Cultrex vs. col-HA matrix	ns	0.9654	not applicable	0.002
	18.8								col-noHA fiber vs. col-HA fiber	ns	0.3577	not applicable	0.179
	28.8								col-noHA fiber vs. col-HA matrix	ns	>0.9999	not applicable	0
	0								col-HA fiber vs. col-HA matrix	ns	>0.9999	not applicable	0.011
	3.3
	1.5
hBM MSC donor #3	4.9	32.2	56.8	0	2.53282	1.97275	20.1042
	0.1	21.6	17.5	0			0
	0.2	26.2	40.2	0.9
		40.9	45.4
		51.7	1.3

## Sheet: 1D
GRAPHED VALUES																STATISTICAL ANALYSIS
	low					medium					high					all materials - low vs medium vs high group
	ceramic granules	col-HA matrix	Sigma ECM gel	col-HA fibre		ceramic granules	col-HA matrix	Sigma ECM gel	col-HA fibre		ceramic granules	col-HA matrix	Sigma ECM gel	col-HA fibre		ordinary two way ANOVA
hBM MSC donor #1											4.3	15.0429		65.8562		Tukey's multiple comparisons test	Summary	p value	95.00% CI of diff.	Statistical Power
											8.6	17.5058		47.4124		low vs. mid	0.1098	ns	-18.10 to 1.437	0.343
											0	0.435368		37.2285		low vs. high	0.0051	**	-20.26 to -3.035	0.349
											2.3	4.65003				mid vs. high	0.5848	ns	-11.32 to 4.691	0.027
											0	0.275952
											2.1					ceramic granules - low vs medium vs high group
											1.2					ordinary two way ANOVA
hBM MSC donor #2	0	0.237844				0.589118	0.86453				2.9	1.11392	0	13.9965		Tukey's multiple comparisons test	Summary	p value	95.00% CI of diff.	Statistical Power
	0	0				0	4.64525				0.2	0.92792	0	6.07779		low vs. mid	ns	0.9967	-21.21 to 19.87	0
	0	0									18.8		0			low vs. high	ns	0.849	-19.39 to 12.19	0
											28.8					mid vs. high	ns	0.8971	-18.72 to 12.86	0
											0
											3.3					col-HA matrix - low vs medium vs high group
											0					ordinary two way ANOVA
											0					Tukey's multiple comparisons test	Summary	p value	95.00% CI of diff.	Statistical Power
											0					low vs. mid	ns	0.9876	-21.83 to 19.24	0.005
											0					low vs. high	ns	0.778	-22.81 to 12.76	0.059
											0					mid vs. high	ns	0.8704	-21.52 to 14.05	0.032
											1.5
hBM MSC donor #3	0	0.9	5.6	1.36244		1.48794	0.7	23.4	14.3668		4.9	2.53282	56.8181	20.1042		Sigma ECM gel - low vs medium vs high group
			0	3.97019		0.6	0.1	3.63234	45.3043		0.1		17.4595	0		ordinary two way ANOVA
			0	5.27553				13.8	21.0428		0.2		40.1881	10.0305		Tukey's multiple comparisons test	Summary	p value	95.00% CI of diff.	Statistical Power
			0	4.11267				9.6	19.4				45.4	5.34528		low vs. mid	ns	0.5933	-25.64 to 10.77	0.002
								7.73639	23.4				1.3			low vs. high	*	0.0365	-36.53 to -0.9601	0.181
								1.53264	42.1							mid vs. high	ns	0.1767	-26.34 to 3.723	0.11
								2.15799
																col-HA fibre - low vs medium vs high group
																ordinary two way ANOVA
																Tukey's multiple comparisons test	Summary	p value	95.00% CI of diff.	Statistical Power
																low vs. mid	**	0.0088	-42.67 to -5.174	0.347
																low vs. high	*	0.0275	-36.67 to -1.761	0.132
																mid vs. high	ns	0.743	-10.60 to 20.02	0.084

## Sheet: 2C
GRAPHED VALUES													STATISTICAL ANALYSIS
	weight (mg)						hu cell count (10^6)						weight (mg)							hu cell count (10^6)
	ceramic	ECM gel	col. matrix	col. fiber			ceramic	ECM gel	col. matrix	col. fiber	ctrl femur		unpaired, non-parametric one way ANOVA							unpaired, non-parametric one way ANOVA
AML 0244	80	30	60	20		AML 0244	0	2.77	2.24	3.99	2.91		Dunn's multiple comparisons test	Summary	p value	Confidence interval	Statistical Power			Dunn's multiple comparisons test	Summary	p value	Confidence interval	Statistical Power
	90	33	40	7			0	1.98	1	0.99	4.54		ceramic vs. ECM gel	*	0.0174	not applicable	0.807			ctrl femur vs. ceramic	ns	0.8911	not applicable	0.145
	95	40	55	3			1.77	1.46	1.79	0			ceramic vs. col. matrix	ns	0.1897	not applicable	0.055			ctrl femur vs. ECM gel	ns	>0.9999	not applicable	0.029
	100	60	53	17			1.68	3.74	0.69	3.24			ceramic vs. col. fiber	***	0.0008	not applicable	0.949			ctrl femur vs. col. matrix	ns	>0.9999	not applicable	0.015
													ECM gel vs. col. matrix	ns	>0.9999	not applicable	0			ctrl femur vs. col. fiber	ns	>0.9999	not applicable	0.105
AML 1709	NA	45	30	45		AML 1709	NA	0.25	0.49	1	0.04		ECM gel vs. col. fiber	ns	>0.9999	not applicable	0.018			ceramic vs. ECM gel	ns	>0.9999	not applicable	0.016
	NA	65	50	120			NA	0.73	1.99	0.49	2.12		col. matrix vs. col. fiber	ns	0.4264	not applicable	0.113			ceramic vs. col. matrix	ns	>0.9999	not applicable	0.005
	230	30	55	5			1.73	1.74	0.5	1.25										ceramic vs. col. fiber	ns	>0.9999	not applicable	0.006
	360	0	50	25			0.5	0	1.72	0.25										ECM gel vs. col. matrix	ns	>0.9999	not applicable	0.001
																				ECM gel vs. col. fiber	ns	>0.9999	not applicable	0.014
																				col. matrix vs. col. fiber	ns	>0.9999	not applicable	0

## Sheet: 2D
GRAPHED VALUES																	STATISTICAL ANALYSIS
hCD45+Lym- (%)		scaff-		scaff+													within-between two way ANOVA
		ctrl		ceramic			ECM gel			col. matrix			col. fiber				Tukey's multiple comparisons test	Summary	p value	95.00% CI of diff.	Statistical Power
		PB	BM	PB	BM	Scaff	PB	BM	Scaff	PB	BM	Scaff	PB	BM	Scaff		PB
AML 0244	mouse 1	31.9	89.4	7.4	7.1	96.4	3.9	78.8	99	6.9	52.8	99.5	16.5	87.3	99.7		Ctrl vs. ceramic	ns	0.8023	-27.04 to 42.80	0.034
						93.8			99.2			99.7			98.9		Ctrl vs. ECMgel	ns	0.9826	-28.79 to 37.54	0.038
	mouse 2	7.9	64.8	1.7	7.2	98.1	22	85.2	97	7.3	24.3	99.3	2.7	10.9	99.5		Ctrl vs. col. matrix	ns	0.8488	-28.49 to 42.49	0.034
						98.8			99.8			99.2			92.6		Ctrl vs. col. fiber	ns	0.9259	-26.64 to 38.89	0.041
																	ceramic vs. ECMgel	ns	0.9552	-27.83 to 20.81	0.01
																	ceramic vs. col. matrix	ns	0.9944	-11.22 to 9.454	0.002
																	ceramic vs. col. fiber	ns	0.9909	-19.56 to 16.04	0
AML 1709	mouse 1	0.8	0.4	NA	NA	NA	1.2	1.6	0	1.9	0.7	97.5	1.2	0.6	99.8		ECMgel vs. col. matrix	ns	0.9818	-22.15 to 27.40	0.01
						NA			97.12			99.5			97.3		ECMgel vs. col. fiber	ns	0.9982	-22.18 to 25.68	0.012
	mouse 2	5.6	27.4	1.9	1.4	99.1	1.6	1.4	99.5	2.1	1	99.4	1.3	1.9	99.7		col. matrix vs. col. fiber	ns	0.9992	-18.79 to 17.04	0.005
						99.1			97.4			98.2			98.9
																	BM
																	Ctrl vs. ceramic	ns	0.4162	-63.38 to 143.9	0.069
																	Ctrl vs. ECMgel	ns	>0.9999	-111.7 to 119.2	0.039
																	Ctrl vs. col. matrix	ns	0.7968	-67.19 to 118.8	0.054
																	Ctrl vs. col. fiber	ns	0.947	-87.37 to 128.0	0.074
																	ceramic vs. ECMgel	ns	0.5945	-159.2 to 86.18	0.064
																	ceramic vs. col. matrix	ns	0.7751	-78.57 to 49.64	0.001
																	ceramic vs. col. fiber	ns	0.8614	-129.6 to 89.72	0.007
																	ECMgel vs. col. matrix	ns	0.9073	-87.84 to 131.9	0.035
																	ECMgel vs. col. fiber	ns	0.9806	-101.1 to 134.2	0.058
																	col. matrix vs. col. fiber	ns	0.9992	-103.6 to 92.69	0.007
																	within-between two way ANOVA
																	Tukey's multiple comparisons test	Summary	p value	95.00% CI of diff.	Statistical Power
																	Scaff
																	ceramic vs. ECMgel	ns	0.7928	-29.32 to 52.17	0.036
																	ceramic vs. col. matrix	ns	0.4196	-4.599 to 1.624	0.054
																	ceramic vs. col. fiber	ns	0.9249	-4.378 to 2.878	0.051
																	ECMgel vs. col. matrix	ns	0.7287	-53.66 to 27.84	0.07
																	ECMgel vs. col. fiber	ns	0.7616	-52.92 to 28.57	0.054
																	col. matrix vs. col. fiber	ns	0.8464	-2.134 to 3.609	0.007
																	within-between two way ANOVA
																	Dunnett's multiple comparisons test	Summary	p value	95.00% CI of diff.	Statistical Power
																	Scaff vs. PBscaff+	****	<0.0001	75.72 to 103.9	1
																	Scaff vs. BMscaff+	****	<0.0001	49.59 to 92.32	1
																	unpaired, non-parametric t-test
																	Mann Whitney test	Summary	p value	Confidence interval	Statistical Power
																	Scaff vs BMscaff-	***	0.0004	95.16% CI of difference = 10.00 to 96.90	0.998
																	BMscaff+ vs BMscaff-	ns	0.4582	95.15% CI of difference = -65.10 to 20.40	0.213
																	PBscaff+ vs PBscaff-	ns	0.4533	95.15% CI of difference = -25.00 to 1.900	0.214

## Sheet: 2E
GRAPHED VALUES																		STATISTICAL ANALYSIS
CD34+ (%)			scaff-		scaff+													AML 0244
		original AML sample	ctrl		ceramic			ECM gel			col. matrix			col. fiber				within-between two way ANOVA
			PB	BM	PB	BM	Scaff	PB	BM	Scaff	PB	BM	Scaff	PB	BM	Scaff		Tukey's multiple comparisons test	Summary	p value	95.00% CI of diff.	Statistical Power
AML 0244	mouse 1	63.8	0.5	0.8	25.3	12.1	53.4	19.9	3.9	33.4	46.9	25.1	58.5	40.5	67.5	34.5		PB
							53.7			32.3			30			35.6		Ctrl vs. ceramic	ns	0.8544	-170.9 to 149.8	0.179
	mouse 2		20.9	3.9	17.2	10	12.4	10.8	9	22.1	22.5	23.7	39.3	40.9	6.1	1.4		Ctrl vs. ECMgel	ns	0.9875	-151.3 to 142.0	0.146
							25.8			5			31.3			31		Ctrl vs. col. matrix	ns	0.6419	-150.9 to 102.9	0.443
																		Ctrl vs. col. fiber	ns	0.4156	-278.1 to 218.1	0.591
			scaff-		Scaffff+													ceramic vs. ECMgel	ns	0.8528	-41.70 to 53.50	0.102
		original AML sample	ctrl		ceramic			ECM gel			col. matrix			col. fiber				ceramic vs. col. matrix	ns	0.8259	-231.0 to 204.1	0.197
			PB	BM	PB	BM	Scaff	PB	BM	Scaff	PB	BM	Scaff	PB	BM	Scaff		ceramic vs. col. fiber	ns	0.265	-117.4 to 78.54	0.27
AML 1709	mouse 1	92.6	66.2	47	NA	NA	NA	72.8	58.9	NA, resorbed	77.6	61.3	47.8	68.5	43.8	50.2		ECMgel vs. col. matrix	ns	0.6769	-220.2 to 181.5	0.285
							NA			34.6			35.5			42.5		ECMgel vs. col. fiber	ns	0.23	-135.6 to 84.88	0.324
	mouse 2		78.9	77.2	57.1	49.4	46	74	45.2	48.8	72.2	61.5	64.9	84.4	62.2	53.8		col. matrix vs. col. fiber	ns	0.9755	-302.9 to 290.9	0.174
							43.6			45.9			48.4			45.6
																		BM
																		Ctrl vs. ceramic	ns	0.1513	-25.60 to 8.204	0.424
																		Ctrl vs. ECMgel	ns	0.7006	-33.53 to 25.33	0.153
																		Ctrl vs. col. matrix	ns	0.0501	-44.12 to 0.02462	0.464
																		Ctrl vs. col. fiber	ns	0.8045	-777.0 to 708.1	0.27
																		ceramic vs. ECMgel	ns	0.6177	-34.39 to 43.59	0.137
																		ceramic vs. col. matrix	*	0.039	-24.88 to -1.816	0.464
																		ceramic vs. col. fiber	ns	0.893	-771.0 to 719.5	0.315
																		ECMgel vs. col. matrix	ns	0.159	-68.33 to 32.43	0.464
																		ECMgel vs. col. fiber	ns	0.8476	-764.4 to 703.7	0.262
																		col. matrix vs. col. fiber	ns	0.9872	-759.0 to 734.2	0.464
																		within-between two way ANOVA
																		Tukey's multiple comparisons test	Summary	p value	95.00% CI of diff.	Statistical Power
																		Scaff
																		ceramic vs. ECMgel	ns	0.6749	-19.34 to 45.59	0.128
																		ceramic vs. col. matrix	ns	0.9906	-35.91 to 29.01	0.032
																		ceramic vs. col. fiber	ns	0.7932	-21.76 to 43.16	0.096
																		ECMgel vs. col. matrix	ns	0.4968	-49.04 to 15.89	0.056
																		ECMgel vs. col. fiber	ns	0.9967	-34.89 to 30.04	0.013
																		col. matrix vs. col. fiber	ns	0.6219	-18.31 to 46.61	0.053
																		within-between two way ANOVA
																		Dunnett's multiple comparisons test	Summary	p value	95.00% CI of diff.	Statistical Power
																		Scaff vs. PBscaff+	ns	0.8714	-13.80 to 20.26	0.025
																		Scaff vs. BMscaff+	ns	0.2139	-5.473 to 28.59	0.342
																		unpaired, non-parametric t-test
																		Mann Whitney test	Summary	p value	Confidence interval	Statistical Power
																		Scaff vs BMscaff-	*	0.0261	97.39% CI of difference = 0.6000 to 54.60	0.71
																		BMscaff+ vs BMscaff-	ns	0.0667	95.56% CI of difference = 0.000 to 66.70	0.517
																		PBscaff+ vs PBscaff-	ns	0.2667	95.56% CI of difference = -10.10 to 46.40	0.271
																		AML 0244
																		STATISTICAL ANALYSIS
																		within-between two way ANOVA
																		Tukey's multiple comparisons test	Summary	p value	95.00% CI of diff.	Power %
																		PB
																		Ctrl vs. ceramic	not enough values
																		Ctrl vs. ECMgel	ns	0.9987	-135.2 to 133.5	0.169
																		Ctrl vs. col. matrix	ns	0.9818	-86.45 to 81.75	0.752
																		Ctrl vs. col. fiber	ns	0.9763	-78.40 to 70.60	0.186
																		ceramic vs. ECMgel	not enough values
																		ceramic vs. col. matrix	not enough values
																		ceramic vs. col. fiber	not enough values
																		ECMgel vs. col. matrix	ns	0.9377	-51.95 to 48.95	0.092
																		ECMgel vs. col. fiber	ns	0.9738	-172.9 to 166.8	0.196
																		col. matrix vs. col. fiber	ns	0.9967	-124.1 to 121.0	0.196
																		BM
																		Ctrl vs. ceramic	not enough values
																		Ctrl vs. ECMgel	ns	0.9203	-180.7 to 200.8	0.237
																		Ctrl vs. col. matrix	ns	>0.9999	-327.6 to 329.0	0.142
																		Ctrl vs. col. fiber	ns	0.9473	-146.8 to 165.0	0.181
																		ceramic vs. ECMgel	not enough values
																		ceramic vs. col. matrix	not enough values
																		ceramic vs. col. fiber	not enough values
																		ECMgel vs. col. matrix	ns	0.6682	-158.2 to 139.5	0.142
																		ECMgel vs. col. fiber	ns	0.9997	-88.19 to 86.29	0.142
																		col. matrix vs. col. fiber	ns	0.8168	-191.6 to 208.4	0.142
																		within-between two way ANOVA
																		Tukey's multiple comparisons test	Summary	p value	95.00% CI of diff.	Power %
																		Scaff
																		ceramic vs. ECMgel	ns	0.9993	-37.51 to 40.91	0.368
																		ceramic vs. col. matrix	ns	0.9869	-41.55 to 32.85	0.023
																		ceramic vs. col. fiber	ns	0.9945	-40.42 to 33.97	0.01
																		ECMgel vs. col. matrix	ns	0.9521	-38.86 to 26.76	0.941
																		ECMgel vs. col. fiber	ns	0.9731	-37.73 to 27.88	0.28
																		col. matrix vs. col. fiber	ns	0.9996	-29.25 to 31.50	0.185
																		within-between two way ANOVA
																		Dunnett's multiple comparisons test	Summary	p value	95.00% CI of diff.	Power %
																		Scaff vs. PBscaff+	****	<0.0001	-34.17 to -14.22	1
																		Scaff vs. BMscaff+	ns	0.1408	-17.67 to 2.284	0.496
																		unpaired, non-parametric t-test
																		Mann Whitney test	Summary	p value	Confidence interval	Power %
																		Scaff vs BMscaff-	ns	0.3048	96.19% CI of difference = -41.70 to 6.800	0.245
																		BMscaff+ vs BMscaff-	ns	0.6667	94.44% CI of difference = -33.40 to 15.20	0.0402
																		PBscaff+ vs PBscaff-	ns	>0.9999	94.44% CI of difference = -21.80 to 18.20	0.029

## Sheet: 2G
GRAPHED VALUES
VAF (%)
		AML 0244					AML 1709
		DNMT3A	TET2	ASXL1	U2AF1		DNMT3A	IDH2	NRAS
original AML sample		46.3	50	48	44.7		94.9	48.6	46.5
ctrl	BM	46	41.2	52.9	52.4		96.5	49.2	48.3
scaff+	BM	43.7	40.3	48.4	51.8		NA	NA	NA
	col. fiber	47.6	40.2	50.3	48.2		95.8	48.5	48.8

## Sheet: 3C
GRAPHED VALUES															STATISTICAL ANALYSIS
hCD45+ (%)															within-between two way ANOVA
	scaff-		scaff+												Tukey's multiple comparisons test	Summary	p value	95.00% CI of diff.	Statistical Power
	ctrl		scaffold + i.v.			scaffold + i.sc.				scaffold + mix					PB
	PB	BM	PB	BM	Scaff #1	PB	BM	Scaff #1	Scaff #2	PB	BM	Scaff #1	Scaff #2		Ctrl vs. i.v.	ns	0.9021	-9.584 to 15.32	0.014
AML 0413	7.85	73.28	1.22	64.7	85.32	11.7	NA	93.13	98.56	0.12	0.05	95.92	0.38		Ctrl vs. i.sc.	ns	0.9408	-36.08 to 25.35	0.087
	5.92	23.3	18	90.1	99.51	66.7	94.2	99.2	99	0.49	8.97	99.64	78		Ctrl vs. mix	**	0.0046	4.763 to 20.33	0.111
	13.68	46.4	2.38	53.4	94.1	2.33	28.3	84.2	91.5	0.43	8.05	99.4	13.9		i.v. vs. i.sc.	ns	0.8384	-39.19 to 22.72	0.095
	24.58	90.5	7.47	70.9	98.2	3.25	65.7	99.6	99.4	0.06	0.14	97.83	0		i.v. vs. mix	ns	0.1008	-1.871 to 21.23	0.081
															i.sc. vs. mix	ns	0.2968	-12.77 to 48.60	0.348
AML 0492	5.99	23.2	8.29	55	98.3	8.36	40.2	97.2	96.5	0	1	37.39	3.16
	19.4	77	3.98	68.9	95.3	0	0.01	0.08	0.05	0	0.5397	53.7426	0.05		BM
	10.3	87.9	7.03	79.7	98.46	0.01	0	64.7	0.53	0.33	3.67	91.8	NA, resorbed		Ctrl vs. i.v.	ns	0.8013	-41.62 to 22.61	0.023
	14.3	61.8	30.7	76.7	99.2	52.6	79.9	99.6	99.6						Ctrl vs. i.sc.	ns	0.7738	-35.12 to 67.88	0.214
															Ctrl vs. mix	**	0.0021	25.76 to 88.68	0.997
															i.v. vs. i.sc.	ns	0.3685	-22.89 to 74.65	0.332
															i.v. vs. mix	****	<0.0001	52.15 to 81.29	1
															i.sc. vs. mix	ns	0.0988	-8.087 to 89.77	0.674
															within-between two way ANOVA
															Tukey's multiple comparisons test	Summary	p value	95.00% CI of diff.	Statistical Power
															Scaff #1	ns	0.4166	-19.28 to 52.13	0.069
															i.v. vs. i.sc.	ns	0.394	-15.88 to 43.48	0.057
															i.v. vs. mix	ns	0.9844	-43.70 to 38.45	0.049
															paired, non-parametric t-test
															Wilcoxon matched-pairs signed rank test	Summary	p value	Confidence interval	Statistical Power
															i.sc. Scaff #1 vs #2	ns	0.6719	99.22% confidence interval = -64.17 to 7.300	0.088
															mix Scaff #1 vs #2	*	0.0313	96.88% confidence interval = -97.83 to -21.64	0.725
															within-between two way ANOVA
															Dunnett's multiple comparisons test	Summary	p value	95.00% CI of diff.	Statistical Power
															Scaff #1 vs. PBscaff+	****	<0.0001	63.60 to 89.07	1
															Scaff #1 vs. BMscaff+	****	<0.0001	29.48 to 61.86	0.985
															unpaired, non-parametric t-test
															Mann Whitney test	Summary	p value	Confidence interval	Statistical Power
															Scaff #2 i.sc. vs Scaff #2 mix	*	0.0306	95.74% CI of difference = -98.62 to -0.05000	0.622
															Scaff #1 vs BMscaff-	**	0.0044	95.19% CI of difference = 8.320 to 51.43	0.884
															BMscaff+ vs BMscaff-	ns	0.1699	95.54% CI of difference = -53.75 to 7.000	0.286
															PBscaff+ vs PBscaff-	*	0.0298	95.19% CI of difference = -13.25 to -1.940	0.642

## Sheet: 3D
GRAPHED VALUES																STATISTICAL ANALYSIS
CD34+ (%)																within-between two way ANOVA
																Tukey's multiple comparisons test	Summary	p value	95.00% CI of diff.	Statistical Power
		scaff-		scaff+												PB
	original AML sample	ctrl		scaffold + i.v.			scaffold + i.sc.				scaffold + mix					Ctrl vs. i.v.	ns	0.9187	-30.55 to 23.27	0.036
		PB	BM	PB	BM	Scaff #1	PB	BM	Scaff #1	Scaff #2	PB	BM	Scaff #1	Scaff #2		Ctrl vs. i.sc.	ns	0.9995	-17.76 to 18.60	0.006
AML 0413	0.54	15.2	0.19	11.1	3.8	2.09	16.8	NA	6.5	1.48	NA	NA	8.45	NA		Ctrl vs. mix	ns	0.7987	-78.03 to 86.98	0.012
		13.7	0.75	33.3	4.95	1.8	1.71	2.4	0.26	0.33	5	2.91	0.08	0		i.v. vs. i.sc.	ns	0.9336	-21.07 to 29.20	0.058
		11.3	0.95	7.36	3.58	0.02	18.1	12.5	5.28	5.54	14.1	3.97	0	0.69		i.v. vs. mix	ns	0.7064	-23.21 to 39.44	0.047
		16.1	1.11	18.9	10.3	0.73	17.8	7.09	0.16	0.25	NA	NA	1.19	NA		i.sc. vs. mix	ns	0.9014	-28.41 to 36.51	0.039
		scaff-		scaff+												BM
	original AML sample	ctrl		scaffold + i.v.			scaffold + i.sc.				scaffold + mix					Ctrl vs. i.v.	ns	0.1462	-12.41 to 2.596	0.431
		PB	BM	PB	BM	Scaff #1	PB	BM	Scaff #1	Scaff #2	PB	BM	Scaff #1	Scaff #2		Ctrl vs. i.sc.	ns	0.3456	-26.63 to 13.47	0.556
AML 0492	56	57.3	60.9	53.3	53.2	30.1	71	43.4	36.9	36.2	NA	92.7	90.6	95.9		Ctrl vs. mix	ns	0.18	-10.11 to 4.734	0.033
		19.6	26.3	43.4	52.9	59.7	NA	NA	NA	NA	NA	0.62	60	0		i.v. vs. i.sc.	ns	0.953	-17.13 to 13.79	0.162
		NA	30.1	44.1	36.1	53.4	NA	NA	NA	NA	NA	79.4	77.1	NA, resorbed		i.v. vs. mix	ns	0.5965	-4.965 to 9.400	0.024
		50.3	51.9	47.4	46.4	32.6	57.4	51.8	41.2	35.4						i.sc. vs. mix	ns	0.6325	-15.31 to 23.09	0.209
																within-between two way ANOVA
																Tukey's multiple comparisons test	Summary	p value	95.00% CI of diff.	Statistical Power
																Scaff #1
																i.v. vs. i.sc.	ns	0.5717	-8.472 to 4.692	0.074
																i.v. vs. mix	ns	0.8241	-9.418 to 6.878	0.03
																i.sc. vs. mix	ns	0.9697	-7.502 to 8.742	0.107
																paired, non-parametric t-test
																Wilcoxon matched-pairs signed rank test	Summary	p value	Confidence interval	Statistical Power
																i.sc. Scaff #1 vs #2	ns	0.875	87.50% confidence interval = -5.020 to 0.2600	0
																mix Scaff #1 vs #2	not enough values
																within-between two way ANOVA
																Dunnett's multiple comparisons test	Summary	p value	95.00% CI of diff.	Statistical Power
																Scaff #1 vs. PBscaff+	**	0.002	-18.94 to -5.464	0.999
																Scaff #1 vs. BMscaff+	**	0.0089	-5.951 to -1.067	0.134
																unpaired, non-parametric t-test
																Mann Whitney test	Summary	p value	Confidence interval	Statistical Power
																Scaff #2 i.sc. vs Scaff #2 mix	ns	0.5333	86.67% CI of difference = -5.540 to 0.4400	0
																Scaff #1 vs BMscaff-	ns	0.8615	95.82% CI of difference = -0.8500 to 5.390	0.018
																BMscaff+ vs BMscaff-	**	0.0028	96.64% CI of difference = 1.960 to 10.11	1
																PBscaff+ vs PBscaff-	ns	0.8392	96.40% CI of difference = -9.590 to 6.800	0.015
																STATISTICAL ANALYSIS
																within-between two way ANOVA
																Tukey's multiple comparisons test	Summary	p value	95.00% CI of diff.	Statistical Power
																PB
																Ctrl vs. i.v.	not possible to calculate two-way ANOVA because beacause of no data for some row-column combinations
																Ctrl vs. i.sc.
																Ctrl vs. mix
																i.v. vs. i.sc.
																i.v. vs. mix
																i.sc. vs. mix
																BM
																Ctrl vs. i.v.
																Ctrl vs. i.sc.
																Ctrl vs. mix
																i.v. vs. i.sc.
																i.v. vs. mix
																i.sc. vs. mix
																within-between two way ANOVA
																Tukey's multiple comparisons test	Summary	p value	95.00% CI of diff.	Statistical Power
																Scaff #1
																i.v. vs. i.sc.	not possible to calculate two-way ANOVA because beacause of no data for some row-column combinations
																i.v. vs. mix
																i.sc. vs. mix
																paired, non-parametric t-test
																Wilcoxon matched-pairs signed rank test	Summary	p value	Confidence interval	Statistical Power
																i.sc. Scaff #1 vs #2	not enough values
																mix Scaff #1 vs #2	not enough values
																within-between two way ANOVA
																Dunnett's multiple comparisons test	Summary	p value	95.00% CI of diff.	Statistical Power
																Scaff #1 vs. PBscaff+	ns	0.3831	-34.44 to 13.54	0.019
																Scaff #1 vs. BMscaff+	ns	0.6428	-23.13 to 13.16	0.056
																unpaired, non-parametric t-test
																Mann Whitney test	Summary	p value	Confidence interval	Statistical Power
																Scaff #2 i.sc. vs Scaff #2 mix	ns	>0.9999	66.67% CI of difference = -36.20 to 60.50	0
																Scaff #1 vs BMscaff-	ns	0.3469	96.64% CI of difference = -19.70 to 38.70	0.159
																BMscaff+ vs BMscaff-	ns	0.3677	95.15% CI of difference = -9.100 to 40.80	0.169
																PBscaff+ vs PBscaff-	ns	0.7143	95.24% CI of difference = -13.20 to 37.80	0.051

[truncated: 9 more sheets: 3E, 4B, 4E, 5B, S1, S3, S6, S8, S9]
